# Supplementary material for: The Influence of Temperature and Stoichiometry on the Optical Properties of CdSe Nanoplatelets
Source: Nanomaterials (Basel). 2024 Nov 8;14(22):1794. doi: 10.3390/nano14221794 (PMC11597073; doi:10.3390/nano14221794)
Supplement: Supplementary file 1 [file nanomaterials-14-01794-s001.zip]

Archive with 1 entries (1 files):
- nanomaterials-3273727-supplementary.pdf
